# Supplementary material for: Mental Health Diagnoses Risk Among Children and Young Adults With Cerebral Palsy, Chronic Conditions, or Typical Development
Source: JAMA Netw Open. 2024 Jul 19;7(7):e2422202. doi: 10.1001/jamanetworkopen.2024.22202 (PMC11259902; doi:10.1001/jamanetworkopen.2024.22202)
Supplement: Supplement 2. — Data Dictionary [file jamanetwopen-e2422202-s002.xlsx]

## Sheet: CP_MH_Data_Dictionary
key	title	type	description
database.condition_occurrence	Condition Occurrence	Table	This table contains records of Events of a Person suggesting the presence of a disease or medical condition stated as a diagnosis, a sign, or a symptom, which is either observed by a Provider or reported by the patient.OHDSI Vocabulary used to populate this table: SNOMED, ICD9CM, and ICD10CM Data Source: Billing Diagnosis, Encounter Diagnosis, and Problem List
database.observation	Observation	Table	The OBSERVATION table captures clinical facts about a Person obtained in the context of examination, questioning, or a procedure. Any data that cannot be represented by any other domains, such as social and lifestyle facts, medical history, family history, etc. are recorded here.
database.person	Person	Table	This table serves as the central identity management for all Persons in the database. It contains records that uniquely identify each person or patient and some demographic information.These are the patient population criteria for the patients those are added to this table.
database.visit_occurrence	Visit Occurrence	Table	This table contains Events where Persons engage with the healthcare system for a duration of time. They are often also called “Encounters”. Visits are defined by a configuration of circumstances under which they occur, there are 3 major circumstances. 1 - Whether the patient comes to a healthcare institution, the other way around, or the interaction is remote. 2 - Whether and what kind of trained…
database.condition_occurrence.condition_concept_id	Condition Concept Id	Variable	The CONDITION_CONCEPT_ID field is recommended for primary use in analyses and must be used for network studies. This is the standard concept mapped from the source value which represents a condition
database.condition_occurrence.condition_end_date	Condition End Date	Variable	Use this date to determine the end date of the condition.
database.condition_occurrence.condition_end_datetime	Condition End Datetime	Variable	If a source does not specify DateTime the convention is to set the time to midnight (00:00:0000).
database.condition_occurrence.condition_occurrence_id	Condition Occurrence Id	Variable	The unique key is given to a condition record for a person. Each instance of a condition present in the source data should be assigned this unique key. In some cases, a person can have multiple records of the same condition within the same visit. It is valid to keep these duplicates and assign them individual, unique, CONDITION_OCCURRENCE_IDs,
database.condition_occurrence.condition_source_concept_id	Condition Source Concept Id	Variable	Use CONDITION_CONCEPT_ID instead of the condition source value field for standardized analytics, as the latter may not contain OHDSI Standard Concepts.
database.condition_occurrence.condition_source_value	Condition Source Value	Variable	This field houses the verbatim value from the source data representing the condition that occurred. For example, this could be an ICD10 or Read code.
database.condition_occurrence.condition_start_date	Condition Start Date	Variable	Use this date to determine the start date of the condition.
database.condition_occurrence.condition_start_datetime	Condition Start Datetime	Variable	If a source does not specify DateTime the convention is to set the time to midnight (00:00:0000)
database.condition_occurrence.condition_status_concept_id	Condition Status Concept Id	Variable	This concept represents the point during the visit the diagnosis was given (admitting diagnosis, final diagnosis), whether the diagnosis was determined due to laboratory findings, if the diagnosis was exclusionary, or if it was a preliminary diagnosis, among others.
database.condition_occurrence.condition_status_source_value	Condition Status Source Value	Variable	This field houses the verbatim value from the source data representing the condition status.
database.condition_occurrence.condition_type_concept_id	Condition Type Concept Id	Variable	This field can be used to determine the provenance of the Condition record, as in whether the condition was from an EHR system, insurance claim, registry, or other sources.
database.condition_occurrence.person_id	Person Id	Variable	The PERSON_ID of the PERSON for whom the condition is recorded.
database.condition_occurrence.provider_id	Provider Id	Variable	The provider associated with the condition record, e.g. the provider who made the diagnosis or the provider who recorded the symptom.
database.condition_occurrence.stop_reason	Stop Reason	Variable	The Stop Reason indicates why a Condition is no longer valid with respect to the purpose within the source data. Note that a Stop Reason does not necessarily imply that the condition is no longer occurring.
database.condition_occurrence.visit_detail_id	Visit Detail Id	Variable	The VISIT_DETAIL record indicates the specific part of the overall hospital visit during which the condition occurred, such as an ICU stay.
database.condition_occurrence.visit_occurrence_id	Visit Occurrence Id	Variable	Attempt to locate VISIT_OCCURRENCE_ID for CONDITION_OCCURRENCE record based on dates. If CONDITION_START_DATE occurs within the start and end date of a Visit, choose the VISIT_OCCURRENCE_ID from that Visit.
database.observation.observation_concept_id	Observation Concept Id	Variable	The OBSERVATION_CONCEPT_ID field is recommended for primary use in analyses and must be used for network studies.
database.observation.observation_date	Observation Date	Variable	The date of the Observation. Depending on what the Observation represents this could be the date of a lab test, the date of a survey, or the date a patient’s family history was taken.
database.observation.observation_datetime	Observation Datetime	Variable	If no time is given set to midnight (00:00:00).
database.observation.observation_id	Observation Id	Variable	The unique key is given to an Observation record for a Person. Refer to the ETL for how to duplicate Observations during the same Visit were handled.
database.observation.observation_source_concept_id	Observation Source Concept Id	Variable	OBSERVATION_SOURCE_VALUE is not recommended for analysis and should only be used when standard concepts don't represent the source detail. Use OBSERVATION_CONCEPT_ID for standardized analytics across the network.
database.observation.observation_source_value	Observation Source Value	Variable	This field houses the verbatim value from the source data representing the Observation that occurred. For example, this could be an ICD10 or Read code.
database.observation.observation_type_concept_id	Observation Type Concept Id	Variable	This field can be used to determine the provenance of the Observation record, as in whether the measurement was from an EHR system, insurance claim, registry, or other sources.
database.observation.person_id	Person Id	Variable	The PERSON_ID of the Person for whom the Observation is recorded. This may be a system-generated code.
database.observation.provider_id	Provider Id	Variable	The provider associated with the observation record, e.g. the provider who ordered the test or the provider who recorded the result.
database.observation.qualifier_concept_id	Qualifier Concept Id	Variable	This field contains all attributes specifying the clinical fact further, such as degrees, severities, drug-drug interaction alerts etc
database.observation.qualifier_source_value	Qualifier Source Value	Variable	This field houses the verbatim value from the source data representing the qualifier of the Observation that occurred
database.observation.unit_concept_id	Unit Concept Id	Variable	There is currently no recommended unit for individual observation concepts. UNIT_SOURCE_VALUES should be mapped to a Standard Concept in the Unit domain that best represents the unit as given in the source data.
database.observation.unit_source_value	Unit Source Value	Variable	This field houses the verbatim value from the source data representing the unit of the Observation that occurred.
database.observation.value_as_concept_id	Value As Concept Id	Variable	Observation table may have dual clinical concepts in one source code, especially with ICD10 codes indicating a family history of a condition. In OMOP, these two concepts are separated into OBSERVATION_CONCEPT_ID and VALUE_AS_CONCEPT_ID. It's essential to examine the VALUE_AS_CONCEPT_ID field for useful information while using the Observation table.
database.observation.value_as_number	Value As Number	Variable	This is the numerical value of the Result of the Observation, if applicable and available. It is not expected that all Observations will have numeric results, rather, this field is here to house values should they exist.
database.observation.value_as_string	Value As String	Variable	This is the categorical value of the Result of the Observation, if applicable and available.
database.observation.visit_detail_id	Visit Detail Id	Variable	The VISIT_DETAIL record during which the Observation occurred. For example, if the Person was in the ICU at the time the VISIT_OCCURRENCE record would reflect the overall hospital stay and the VISIT_DETAIL record would reflect the ICU stay during the hospital visit.
database.observation.visit_occurrence_id	Visit Occurrence Id	Variable	The visit during which the Observation occurred
database.observation_period.observation_period_end_date	Observation Period End Date	Variable	Use this date to determine the end date of the period for which we can assume that all events for a Person are recorded.
database.observation_period.observation_period_id	Observation Period Id	Variable	A Person can have multiple discrete Observation Periods which are identified by the Observation_Period_Id.Assign a unique observation_period_id to each discrete Observation Period for a Person.
database.observation_period.observation_period_start_date	Observation Period Start Date	Variable	Use this date to determine the start date of the Observation Period.
database.observation_period.period_type_concept_id	Period Type Concept Id	Variable	This field can be used to determine the provenance of the Observation Period as in whether the period was determined from an insurance enrollment file, EHR healthcare encounters, or other sources.
database.observation_period.person_id	Person Id	Variable	The Person ID of the PERSON record for which the Observation Period is recorded.
database.person.birth_datetime	Birth Datetime	Variable	This field is not required but highly encouraged. For data sources that provide the precise datetime of birth, that value should be stored in this field
database.person.care_site_id	Care Site Id	Variable	The Care Site refers to where the Provider typically provides the primary care.
database.person.day_of_birth	Day Of Birth	Variable	For data sources that provide the precise date of birth, the day should be extracted and stored in this field.
database.person.ethnicity_concept_id	Ethnicity Concept Id	Variable	This field captures Ethnicity as defined by the Office of Management and Budget (OMB) of the US Government: it distinguishes only between “Hispanic” and “Not Hispanic”. Races and ethnic backgrounds are not stored here.Only use this field if you have US-based data and a source of this information. Do not attempt to infer Ethnicity from the race or ethnic background of the Person.
database.person.ethnicity_source_concept_id	Ethnicity Source Concept Id	Variable	Due to the small number of options, this tends to be zero. If the source data codes ethnicity in an OMOP-supported vocabulary, store the concept_id here.
database.person.ethnicity_source_value	Ethnicity Source Value	Variable	This field is used to store the ethnicity of the person from the source data. It is not intended for use in standard analytics but for reference only.If the person has an ethnicity other than the OMB standard of “Hispanic” or “Not Hispanic” store that values from the source data here.
database.person.gender_concept_id	Gender Concept Id	Variable	This field is meant to capture the biological sex at the birth of the Person. This field should not be used to study gender identity issues.
database.person.gender_source_concept_id	Gender Source Concept Id	Variable	Due to the small number of options, this tends to be zero.
database.person.gender_source_value	Gender Source Value	Variable	This field is used to store the biological sex of the person from the source data. It is not intended for use in standard analytics but for reference only.Put the biological sex of the person as it appears in the source data.
database.person.location_id	Location Id	Variable	The location refers to the physical address of the person. This field should capture the last known location of the person.Put the location_id from the LOCATION table here that represents the most granular location information for the person. This could represent anything from postal code or parts thereof, state, or county for example. Since many databases contain de-identified data, it is common…
database.person.month_of_birth	Month Of Birth	Variable	For data sources that provide the precise date of birth, the month should be extracted and stored in this field
database.person.person_id	Person Id	Variable	It is assumed that every person with a different unique identifier is in fact a different person and should be treated independently
database.person.person_source_value	Person Source Value	Variable	Use this field to link back to persons in the source data. This is typically used for error checking of ETL logic.
database.person.provider_id	Provider Id	Variable	The Provider refers to the last known primary care provider (General Practitioner).Put the provider_id from the PROVIDER table of the last known general practitioner of the person. If there are multiple providers, it is up to the ETL to decide which to put here.
database.person.race_concept_id	Race Concept Id	Variable	This field captures race or ethnic background of the person.Only use this field if you have information about race or ethnic background. The Vocabulary contains Concepts about the main races and ethnic backgrounds in a hierarchical system. Due to the imprecise nature of human races and ethnic backgrounds, this is not a perfect system. Mixed races are not supported. If a clear race or ethnic backg…
database.person.race_source_concept_id	Race Source Concept Id	Variable	Due to the small number of options, this tends to be zero.
database.person.race_source_value	Race Source Value	Variable	This field is used to store the race of the person from the source data. It is not intended for use in standard analytics but for reference only.Put the race of the person as it appears in the source data. Includes Asian, Black, multiracial, white, American Indian or Alaskan Native, Middle Eastern or North African, Native Hawaiian or other Pacific Islander, and race not listed.
database.person.year_of_birth	Year Of Birth	Variable	For data sources with the date of birth, you will only see the year in this field. For data sources where the year of birth is not available, the approximate year of birth could be derived based on age group categorization, if available.
database.visit_occurrence.admitting_source_concept_id	Admitting Source Concept Id	Variable	Use this field to determine where the patient was admitted from. This concept is part of the visit domain and can indicate if a patient was admitted to the hospital from a long-term care facility.
database.visit_occurrence.admitting_source_value	Admitting Source Value	Variable	This information may be called something different in the source data but the field is meant to contain a value indicating where a person was admitted from. Typically this applies only to visits that have a length of stay, like inpatient visits or long-term care visits.
database.visit_occurrence.care_site_id	Care Site Id	Variable	This field provides information about the Care Site where the Visit took place.
database.visit_occurrence.discharge_to_concept_id	Discharge To Concept Id	Variable	This field indicates where the patient was discharged after a visit. The concept id will be 0 when a person is discharged to home.
database.visit_occurrence.discharge_to_source_value	Discharge To Source Value	Variable	This field indicates where a person was discharged after a visit of a day or more, such as at home or a long-term care facility.
database.visit_occurrence.person_id	Person Id	Variable	The Person ID of the PERSON record for which the Observation Period is recorded.
database.visit_occurrence.preceding_visit_occurrence_id	Preceding Visit Occurrence Id	Variable	Use this field to find the visit that occurred for the person prior to the given visit. There could be a few days or a few years in between.
database.visit_occurrence.provider_id	Provider Id	Variable	One provider per visit record is chosen and the ETL document should clarify the selection process. If there are multiple providers, this can be reflected in event tables or the VISIT_DETAIL table.
database.visit_occurrence.visit_concept_id	Visit Concept Id	Variable	This field contains a concept id representing the kind of visit, like inpatient or outpatient. All concepts in this field should be standard and belong to the Visit domain.
database.visit_occurrence.visit_end_date	Visit End Date	Variable	For inpatient visits the end date is typically the discharge date. If a person is still an inpatient in the hospital at the time of the data extract and does not have a visit_end_date, then it will reflect the visit_end_date to the date of the data pull.
database.visit_occurrence.visit_end_datetime	Visit End Datetime	Variable	If a Person is still an inpatient in the hospital at the time of the data extract and does not have a visit_end_datetime, then it will reflect the visit_end_datetime to the datetime of the data pull.
database.visit_occurrence.visit_occurrence_id	Visit Occurrence Id	Variable
database.visit_occurrence.visit_source_concept_id	Visit Source Concept Id	Variable	If the visit source value is coded in the source data using an OMOP-supported vocabulary then the concept id representing the source value will populate here.
database.visit_occurrence.visit_source_value	Visit Source Value	Variable	This field houses the verbatim value from the source data representing the kind of visit that took place (inpatient, outpatient, emergency, etc.)
database.visit_occurrence.visit_start_date	Visit Start Date	Variable	For inpatient visits, the start date is typically the admission date. For outpatient visits, the start date and end date will be the same.
database.visit_occurrence.visit_start_datetime	Visit Start Datetime	Variable	If no time is given for the start date of a visit, it will show the midnight time. (00:00:0000)
database.visit_occurrence.visit_type_concept_id	Visit Type Concept Id	Variable	Use this field to understand the provenance of the visit record, or where the record comes from.
